# Supplementary material for: Tracking Antimicrobial Resistance in Salmonella via Poultry Supply Chains, Human Clinical Samples, and Environmental Reservoirs
Source: Foods. 2026 Jan 23;15(3):410. doi: 10.3390/foods15030410 (PMC12897130; doi:10.3390/foods15030410)
Supplement: Supplementary file 1 [file foods-15-00410-s001.zip]

Archive with 8 entries (8 files):
- Supplementary Figure S1.pdf
- Supplementary Figure S2.pdf
- Supplementary Table S1.xlsx
- Supplementary Table S2.xlsx
- Supplementary Table S3.xlsx
- Supplementary Table S4.xlsx
- Supplementary Table S5.xlsx
- Supplementary_Material_Captions_4033248.pdf
