# Supplementary material for: Tracking Antimicrobial Resistance in Salmonella via Poultry Supply Chains, Human Clinical Samples, and Environmental Reservoirs
Source: Foods. 2026 Jan 23;15(3):410. doi: 10.3390/foods15030410 (PMC12897130; doi:10.3390/foods15030410)
Supplement: Supplementary file 1 [file foods-15-00410-s001.zip › Supplementary Table S1.xlsx]

## Sheet: A.Initial poultry meat isolates
N° ISOLATE	ISOLATE ID	SOURCE	YEAR	ACC NUMBERS	Serovar	Country
1	PUCV1	Chicken Meat	2018	SRR11123390	Enteritidis	Argentina
2	PUCV2	Chicken Meat	2018	SRR11124268	Heidelberg	Argentina
3	PUCV3	Chicken Meat	2018	SRR11180478	Minnesota	Argentina
4	PUCV4	Turkey Meat	2018	SRR11124262	Agona	Chile
5	PUCV5	Turkey Meat	2018	SRR11124259	Agona	Chile
6	PUCV6	Turkey Meat	2018	SRR11124265	Agona	Chile
7	PUCV7	Turkey Meat	2018	SRR11124270	Agona	Chile
8	PUCV8	Turkey Meat	2018	SRR12137525	Agona	Chile
9	PUCV9	Turkey Meat	2018	SRR11180425	Heidelberg	Chile
10	PUCV14	Chicken Meat	2018	SRR11180051	Minnesota	Brazil
11	PUCV15	Chicken Meat	2018	SAMN14207028	Minnesota	Brazil
12	PUCV16	Chicken Meat	2018	SRR11300603	Heidelberg	Brazil
13	PUCV17	Chicken Meat	2018	SAMN40419584	Heidelberg	Brazil
14	PUCV22	Chicken Meat	2018	SRR11300456	Heidelberg	Brazil
15	PUCV23	Chicken Meat	2018	SRR11300621	Heidelberg	Brazil
16	PUCV24	Chicken Meat	2018	SRR11300642	Heidelberg	Brazil
17	PUCV25	Chicken Meat	2018	SRR11300457	Minnesota	Brazil
18	PUCV26	Chicken Meat	2018	SRR11300721	Minnesota	Brazil
19	PUCV27	Chicken Meat	2018	SRR11300629	Heidelberg	Brazil
20	PUCV28	Chicken Meat	2018	SRR12505034	Heidelberg	Brazil
21	PUCV29	Chicken Meat	2018	SRR11300608	Heidelberg	Brazil
22	PUCV30	Chicken Meat	2018	SRR11300618	Infantis	Chile
23	PUCV31	Turkey Meat	2018	SRR11300609	Infantis	Chile
24	PUCV32	Turkey Meat	2018	SRR11300628	Infantis	Chile
25	PUCV33	Chicken Meat	2018	SRR12137545	Infantis	Chile
26	PUCV34	Chicken Meat	2018	SRR12137541	Infantis	Chile
27	PUCV35	Chicken Meat	2018	SRR12137504	Infantis	Chile
28	PUCV36	Chicken Meat	2018	SRR12137506	Infantis	Chile
29	PUCV37	Chicken Meat	2018	SRR12137517	Infantis	Chile
30	PUCV38	Chicken Meat	2018	SRR12137514	Infantis	Chile
31	PUCV39	Chicken Meat	2018	SRR12137500	Infantis	Chile
32	PUCV40	Chicken Meat	2018	SRR12504995	Infantis	Chile
33	PUCV41	Chicken Meat	2018	SRR12505032	Infantis	Chile
34	PUCV42	Chicken Meat	2018	SRR12504999	Infantis	Chile
35	PUCV44	Chicken Meat	2018	SRR12504996	Infantis	Chile
36	PUCV45	Chicken Meat	2018	SRR12504998	Infantis	Chile
37	PUCV46	Chicken Meat	2018	SRR12505000	Infantis	Chile
38	PUCV47	Chicken Meat	2018	SRR12505019	Infantis	Chile
39	PUCV48	Chicken Meat	2018	SRR12505001	Infantis	Chile
40	PUCV49	Chicken Meat	2018	SRR12505005	Infantis	Chile
41	PUCV50	Chicken Meat	2018	SRR12505035	Infantis	Chile
42	PUCV51	Chicken Meat	2018	SRR12505033	Infantis	Chile
43	PUCV52	Chicken Meat	2018	SRR12505004	Infantis	Chile
44	PUCV53	Chicken Meat	2018	SRR12505002	Infantis	Chile
45	PUCV54	Turkey Meat	2018	SRR12504997	Agona	Chile
46	PUCV55	Chicken Meat	2018	SRR12137547	Infantis	Chile
47	PUCV56	Chicken Meat	2018	SRR12137518	Infantis	Chile
48	PUCV57	Chicken Meat	2018	SRR12137513	Infantis	Chile
49	PUCV58	Chicken Meat	2018	SRR12137531	Infantis	Chile
50	PUCV59	Chicken Meat	2018	SRR12137549	Infantis	Chile
51	PUCV60	Chicken Meat	2018	SRR12137530	Infantis	Chile
52	PUCV61	Chicken Meat	2018	SRR12137527	Infantis	Chile
53	PUCV62	Chicken Meat	2018	SRR12137526	Infantis	Chile
54	PUCV63	Chicken Meat	2018	SRR12137533	Infantis	Chile
55	PUCV64	Chicken Meat	2018	SRR12137521	Infantis	Chile
56	PUCV65	Chicken Meat	2018	SRR12137540	Infantis	Chile
57	PUCV66	Chicken Meat	2018	SRR12137501	Infantis	Brazil
58	PUCV67	Chicken Meat	2018	SRR12137536	Infantis	Chile
59	PUCV68	Chicken Meat	2018	SRR12137525	Heidelberg	Chile
60	PUCV69	Chicken Meat	2018	SRR12137529	Thompson	Brazil
61	PUCV76	Chicken Meat	2018	SRR12137548	Heidelberg	Brazil

## Sheet: B.SI Human isolates
N° ISOLATE	ISOLATE ID	SOURCE	SAMPLE	Serovar	YEAR	ACC NUMBERS	COUNTRY
1	si4596	Human	abdominal wounds	Infantis	2016	SAL_RB8976AA	Chile
2	si4731	Human	abdominal wounds	Infantis	2016	SAL_RB8986AA	Chile
3	si4891	Human	abdominal wounds	Infantis	2016	SAL_RB8977AA	Chile
4	si5349	Human	Peritoneal fluid	Infantis	2017	SAL_RB8982AA	Chile
5	si6465	Human	abdominal wounds	Infantis	2018	SAL_RB8978AA	Chile
6	si6646	Human	abdominal wounds	Infantis	2018	SAL_RB8985AA	Chile
7	si7349	Human	Stool samples	Infantis	2019	SAL_RB8984AA	Chile
8	si7369	Human	abdominal wounds	Infantis	2019	SAL_RB8980AA	Chile
9	si11993	Human	abdominal wounds	Infantis	2020	SAL_RB8981AA	Chile
10	si14827	Human	Stool samples	Infantis	2021	SAL_RB8983AA	Chile
11	si15672	Human	Urine	Infantis	2021	SAL_RB8979AA	Chile

## Sheet: C.Initial SI water isolates
N° ISOLATE	ISOLATE ID	SOURCE	YEAR	ACC NUMBERS	COUNTRY
1	FA0023	Mapocho River	2019	SRR10357421	Chile
2	FA0120	Mapocho River	2019	SRR10970361	Chile
3	FA0121	Mapocho River	2019	SRR10970356	Chile
4	FA0122	Mapocho River	2019	SRR10970352	Chile
5	FA0123	Mapocho River	2019	SRR10970377	Chile
6	FA0124	Mapocho River	2019	SRR10970381	Chile
7	FA0125	Mapocho River	2019	SRR10357517	Chile
8	FA0202	Mapocho River	2019	SRR10970380	Chile
9	FA0204	Mapocho River	2019	SRR10357572	Chile
10	FA0205	Mapocho River	2019	SRR10357581	Chile
11	FA0206	Mapocho River	2019	SRR10357411	Chile
12	FA0208	Mapocho River	2019	SRR10357559	Chile
13	FA0213	Mapocho River	2019	SRR10357553	Chile
14	FA0486	Maipo River	2019	SRR10970407	Chile
15	FA0487	Maipo River	2019	SRR10970396	Chile
16	FA0488	Maipo River	2019	SRR10970388	Chile
17	FA0490	Maipo River	2019	SRR10970389	Chile
18	FA0491	Maipo River	2019	SRR11305778	Chile
19	FA0492	Maipo River	2019	SRR10970397	Chile
20	FA0493	Maipo River	2019	SRR10970379	Chile
21	FA0494	Maipo River	2019	SRR10970383	Chile
22	FA0495	Maipo River	2019	SRR10970392	Chile
23	FA0496	Maipo River	2019	SRR10970393	Chile
24	FA0497	Maipo River	2019	SRR10970360	Chile
25	FA0500	Maipo River	2019	SRR10970385	Chile
26	FA0506	Maipo River	2019	SRR10970420	Chile
27	FA0508	Maipo River	2019	SRR10970406	Chile
28	FA0514	Maipo River	2019	SRR10970056	Chile
29	FA0515	Maipo River	2019	SRR10969710	Chile
30	FA0518	Maipo River	2019	SRR10970057	Chile
31	FA0520	Maipo River	2019	SRR11305780	Chile
32	FA0521	Maipo River	2019	SRR11305766	Chile
33	FA0522	Maipo River	2019	SRR11305786	Chile
34	FA0651	Maipo River	2019	SRR11305814	Chile
35	FA0653	Maipo River	2019	SRR11305833	Chile
36	FA0693	Mapocho River	2019	SRR11305828	Chile
37	FA0694	Mapocho River	2019	SRR11305824	Chile
38	FA0704	Mapocho River	2019	SRR11305823	Chile
39	FA0709	Mapocho River	2019	SRR11305821	Chile
40	FA0732	Mapocho River	2019	SRR11305851	Chile
41	FA0734	Mapocho River	2019	SRR11305870	Chile
