# Supplementary material for: Tracking Antimicrobial Resistance in Salmonella via Poultry Supply Chains, Human Clinical Samples, and Environmental Reservoirs
Source: Foods. 2026 Jan 23;15(3):410. doi: 10.3390/foods15030410 (PMC12897130; doi:10.3390/foods15030410)
Supplement: Supplementary file 1 [file foods-15-00410-s001.zip › Supplementary Table S2.xlsx]

## Sheet: A.SNP analysis SI poultry meat
N° ISOLATE	ISOLATE ID	SOURCE	YEAR	ACC NUMBERS	SEROVAR	COUNTRY	CONSIDER AS A CLONE
1	PUCV30	Chicken Meat	2018	SRR11300618	Infantis	Chile	NO
2	PUCV31	Turkey Meat	2018	SRR11300609	Infantis	Chile	NO
3	PUCV32	Turkey Meat	2018	SRR11300628	Infantis	Chile	NO
4	PUCV33	Chicken Meat	2018	SRR12137545	Infantis	Chile	NO
5	PUCV34	Chicken Meat	2018	SRR12137541	Infantis	Chile	NO
6	PUCV35	Chicken Meat	2018	SRR12137504	Infantis	Chile	NO
7	PUCV36	Chicken Meat	2018	SRR12137506	Infantis	Chile	NO
8	PUCV37	Chicken Meat	2018	SRR12137517	Infantis	Chile	NO
9	PUCV38	Chicken Meat	2018	SRR12137514	Infantis	Chile	NO
10	PUCV39	Chicken Meat	2018	SRR12137500	Infantis	Chile	NO
11	PUCV40	Chicken Meat	2018	SRR12504995	Infantis	Chile	NO
12	PUCV41	Chicken Meat	2018	SRR12505032	Infantis	Chile	NO
13	PUCV42	Chicken Meat	2018	SRR12504999	Infantis	Chile	YES
14	PUCV44	Chicken Meat	2018	SRR12504996	Infantis	Chile	NO
15	PUCV45	Chicken Meat	2018	SRR12504998	Infantis	Chile	NO
16	PUCV46	Chicken Meat	2018	SRR12505000	Infantis	Chile	YES
17	PUCV47	Chicken Meat	2018	SRR12505019	Infantis	Chile	NO
18	PUCV48	Chicken Meat	2018	SRR12505001	Infantis	Chile	NO
19	PUCV49	Chicken Meat	2018	SRR12505005	Infantis	Chile	NO
20	PUCV50	Chicken Meat	2018	SRR12505035	Infantis	Chile	NO
21	PUCV51	Chicken Meat	2018	SRR12505033	Infantis	Chile	NO
22	PUCV52	Chicken Meat	2018	SRR12505004	Infantis	Chile	NO
23	PUCV53	Chicken Meat	2018	SRR12505002	Infantis	Chile	NO
24	PUCV55	Chicken Meat	2018	SRR12137547	Infantis	Chile	NO
25	PUCV56	Chicken Meat	2018	SRR12137518	Infantis	Chile	NO
26	PUCV57	Chicken Meat	2018	SRR12137513	Infantis	Chile	NO
27	PUCV58	Chicken Meat	2018	SRR12137531	Infantis	Chile	NO
28	PUCV59	Chicken Meat	2018	SRR12137549	Infantis	Chile	NO
29	PUCV60	Chicken Meat	2018	SRR12137530	Infantis	Chile	NO
30	PUCV61	Chicken Meat	2018	SRR12137527	Infantis	Chile	NO
31	PUCV62	Chicken Meat	2018	SRR12137526	Infantis	Chile	NO
32	PUCV63	Chicken Meat	2018	SRR12137533	Infantis	Chile	NO
33	PUCV64	Chicken Meat	2018	SRR12137521	Infantis	Chile	NO
34	PUCV65	Chicken Meat	2018	SRR12137540	Infantis	Chile	YES
35	PUCV67	Chicken Meat	2018	SRR12137536	Infantis	Chile	NO

## Sheet: B.Final SI poultry meat 
N° ISOLATE	ISOLATE ID	SOURCE	YEAR	ACC NUMBERS	COUNTRY
1	PUCV30	Chicken Meat	2018	SRR11300618	Chile
2	PUCV31	Turkey Meat	2018	SRR11300609	Chile
3	PUCV32	Turkey Meat	2018	SRR11300628	Chile
4	PUCV33	Chicken Meat	2018	SRR12137545	Chile
5	PUCV34	Chicken Meat	2018	SRR12137541	Chile
6	PUCV35	Chicken Meat	2018	SRR12137504	Chile
7	PUCV36	Chicken Meat	2018	SRR12137506	Chile
8	PUCV37	Chicken Meat	2018	SRR12137517	Chile
9	PUCV38	Chicken Meat	2018	SRR12137514	Chile
10	PUCV39	Chicken Meat	2018	SRR12137500	Chile
11	PUCV40	Chicken Meat	2018	SRR12504995	Chile
12	PUCV41	Chicken Meat	2018	SRR12505032	Chile
13	PUCV44	Chicken Meat	2018	SRR12504996	Chile
14	PUCV45	Chicken Meat	2018	SRR12504998	Chile
15	PUCV47	Chicken Meat	2018	SRR12505019	Chile
16	PUCV48	Chicken Meat	2018	SRR12505001	Chile
17	PUCV49	Chicken Meat	2018	SRR12505005	Chile
18	PUCV50	Chicken Meat	2018	SRR12505035	Chile
19	PUCV51	Chicken Meat	2018	SRR12505033	Chile
20	PUCV52	Chicken Meat	2018	SRR12505004	Chile
21	PUCV53	Chicken Meat	2018	SRR12505002	Chile
22	PUCV55	Chicken Meat	2018	SRR12137547	Chile
23	PUCV56	Chicken Meat	2018	SRR12137518	Chile
24	PUCV57	Chicken Meat	2018	SRR12137513	Chile
25	PUCV58	Chicken Meat	2018	SRR12137531	Chile
26	PUCV59	Chicken Meat	2018	SRR12137549	Chile
27	PUCV60	Chicken Meat	2018	SRR12137530	Chile
28	PUCV61	Chicken Meat	2018	SRR12137527	Chile
29	PUCV62	Chicken Meat	2018	SRR12137526	Chile
30	PUCV63	Chicken Meat	2018	SRR12137533	Chile
31	PUCV64	Chicken Meat	2018	SRR12137521	Chile
32	PUCV67	Chicken Meat	2018	SRR12137536	Chile

## Sheet: C.SNP analysis SI water
N° ISOLATE	ISOLATE ID	SOURCE	YEAR	ACC NUMBERS	CONSIDER AS A CLONE	COUNTRY
1	FA0023	Mapocho River	2019	SRR10357421	NO	Chile
2	FA0120	Mapocho River	2019	SRR10970361	NO	Chile
3	FA0121	Mapocho River	2019	SRR10970356	YES	Chile
4	FA0122	Mapocho River	2019	SRR10970352	NO	Chile
5	FA0123	Mapocho River	2019	SRR10970377	NO	Chile
6	FA0124	Mapocho River	2019	SRR10970381	YES	Chile
7	FA0125	Mapocho River	2019	SRR10357517	NO	Chile
8	FA0202	Mapocho River	2019	SRR10970380	NO	Chile
9	FA0204	Mapocho River	2019	SRR10357572	NO	Chile
10	FA0205	Mapocho River	2019	SRR10357581	NO	Chile
11	FA0206	Mapocho River	2019	SRR10357411	NO	Chile
12	FA0208	Mapocho River	2019	SRR10357559	NO	Chile
13	FA0213	Mapocho River	2019	SRR10357553	NO	Chile
14	FA0486	Maipo River	2019	SRR10970407	YES	Chile
15	FA0487	Maipo River	2019	SRR10970396	NO	Chile
16	FA0488	Maipo River	2019	SRR10970388	YES	Chile
17	FA0490	Maipo River	2019	SRR10970389	NO	Chile
18	FA0491	Maipo River	2019	SRR11305778	YES	Chile
19	FA0492	Maipo River	2019	SRR10970397	YES	Chile
20	FA0493	Maipo River	2019	SRR10970379	YES	Chile
21	FA0494	Maipo River	2019	SRR10970383	YES	Chile
22	FA0495	Maipo River	2019	SRR10970392	NO	Chile
23	FA0496	Maipo River	2019	SRR10970393	NO	Chile
24	FA0497	Maipo River	2019	SRR10970360	NO	Chile
25	FA0500	Maipo River	2019	SRR10970385	NO	Chile
26	FA0506	Maipo River	2019	SRR10970420	NO	Chile
27	FA0508	Maipo River	2019	SRR10970406	NO	Chile
28	FA0514	Maipo River	2019	SRR10970056	NO	Chile
29	FA0515	Maipo River	2019	SRR10969710	NO	Chile
30	FA0518	Maipo River	2019	SRR10970057	NO	Chile
31	FA0520	Maipo River	2019	SRR11305780	YES	Chile
32	FA0521	Maipo River	2019	SRR11305766	NO	Chile
33	FA0522	Maipo River	2019	SRR11305786	YES	Chile
34	FA0651	Maipo River	2019	SRR11305814	NO	Chile
35	FA0653	Maipo River	2019	SRR11305833	NO	Chile
36	FA0693	Mapocho River	2019	SRR11305828	NO	Chile
37	FA0694	Mapocho River	2019	SRR11305824	NO	Chile
38	FA0704	Mapocho River	2019	SRR11305823	YES	Chile
39	FA0709	Mapocho River	2019	SRR11305821	NO	Chile
40	FA0732	Mapocho River	2019	SRR11305851	NO	Chile
41	FA0734	Mapocho River	2019	SRR11305870	NO	Chile

## Sheet: D.Final SI water
N° ISOLATE	ISOLATE ID	SOURCE	YEAR	ACC NUMBERS	COUNTRY
1	FA0023	Mapocho River	2019	SRR10357421	Chile
2	FA0120	Mapocho River	2019	SRR10970361	Chile
3	FA0122	Mapocho River	2019	SRR10970352	Chile
4	FA0123	Mapocho River	2019	SRR10970377	Chile
5	FA0125	Mapocho River	2019	SRR10357517	Chile
6	FA0202	Mapocho River	2019	SRR10970380	Chile
7	FA0204	Mapocho River	2019	SRR10357572	Chile
8	FA0205	Mapocho River	2019	SRR10357581	Chile
9	FA0206	Mapocho River	2019	SRR10357411	Chile
10	FA0208	Mapocho River	2019	SRR10357559	Chile
11	FA0213	Mapocho River	2019	SRR10357553	Chile
12	FA0487	Maipo River	2019	SRR10970396	Chile
13	FA0490	Maipo River	2019	SRR10970389	Chile
14	FA0495	Maipo River	2019	SRR10970392	Chile
15	FA0496	Maipo River	2019	SRR10970393	Chile
16	FA0497	Maipo River	2019	SRR10970360	Chile
17	FA0500	Maipo River	2019	SRR10970385	Chile
18	FA0506	Maipo River	2019	SRR10970420	Chile
19	FA0508	Maipo River	2019	SRR10970406	Chile
20	FA0514	Maipo River	2019	SRR10970056	Chile
21	FA0515	Maipo River	2019	SRR10969710	Chile
22	FA0518	Maipo River	2019	SRR10970057	Chile
23	FA0521	Maipo River	2019	SRR11305766	Chile
24	FA0651	Maipo River	2019	SRR11305814	Chile
25	FA0653	Maipo River	2019	SRR11305833	Chile
26	FA0693	Mapocho River	2019	SRR11305828	Chile
27	FA0694	Mapocho River	2019	SRR11305824	Chile
28	FA0709	Mapocho River	2019	SRR11305821	Chile
29	FA0732	Mapocho River	2019	SRR11305851	Chile
30	FA0734	Mapocho River	2019	SRR11305870	Chile

## Sheet: E.Total SI n73
N° ISOLATE	ISOLATE ID	SOURCE	YEAR	ACC NUMBERS	COUNTRY
1	si4596	Human	2016	SAL_RB8976AA	Chile
2	si4731	Human	2016	SAL_RB8986AA	Chile
3	si4891	Human	2016	SAL_RB8977AA	Chile
4	si5349	Human	2017	SAL_RB8982AA	Chile
5	si6465	Human	2018	SAL_RB8978AA	Chile
6	si6646	Human	2018	SAL_RB8985AA	Chile
7	si7349	Human	2019	SAL_RB8984AA	Chile
8	si7369	Human	2019	SAL_RB8980AA	Chile
9	si11993	Human	2020	SAL_RB8981AA	Chile
10	si14827	Human	2021	SAL_RB8983AA	Chile
11	si15672	Human	2021	SAL_RB8979AA	Chile
12	PUCV30	Chicken Meat	2018	SRR11300618	Chile
13	PUCV31	Turkey Meat	2018	SRR11300609	Chile
14	PUCV32	Turkey Meat	2018	SRR11300628	Chile
15	PUCV33	Chicken Meat	2018	SRR12137545	Chile
16	PUCV34	Chicken Meat	2018	SRR12137541	Chile
17	PUCV35	Chicken Meat	2018	SRR12137504	Chile
18	PUCV36	Chicken Meat	2018	SRR12137506	Chile
19	PUCV37	Chicken Meat	2018	SRR12137517	Chile
20	PUCV38	Chicken Meat	2018	SRR12137514	Chile
21	PUCV39	Chicken Meat	2018	SRR12137500	Chile
22	PUCV40	Chicken Meat	2018	SRR12504995	Chile
23	PUCV41	Chicken Meat	2018	SRR12505032	Chile
24	PUCV 44	Chicken Meat	2018	SRR12504996	Chile
25	PUCV 45	Chicken Meat	2018	SRR12504998	Chile
26	PUCV47	Chicken Meat	2018	SRR12505019	Chile
27	PUCV48	Chicken Meat	2018	SRR12505001	Chile
28	PUCV49	Chicken Meat	2018	SRR12505005	Chile
29	PUCV50	Chicken Meat	2018	SRR12505035	Chile
30	PUCV51	Chicken Meat	2018	SRR12505033	Chile
31	PUCV 52	Chicken Meat	2018	SRR12505004	Chile
32	PUCV53	Chicken Meat	2018	SRR12505002	Chile
33	PUCV55	Chicken Meat	2018	SRR12137547	Chile
34	PUCV56	Chicken Meat	2018	SRR12137518	Chile
35	PUCV57	Chicken Meat	2018	SRR12137513	Chile
36	PUCV58	Chicken Meat	2018	SRR12137531	Chile
37	PUCV59	Chicken Meat	2018	SRR12137549	Chile
38	PUCV60	Chicken Meat	2018	SRR12137530	Chile
39	PUCV61	Chicken Meat	2018	SRR12137527	Chile
40	PUCV62	Chicken Meat	2018	SRR12137526	Chile
41	PUCV63	Chicken Meat	2018	SRR12137533	Chile
42	PUCV64	Chicken Meat	2018	SRR12137521	Chile
43	PUCV67	Chicken Meat	2018	SRR12137536	Chile
44	FA0023	Mapocho River	2019	SRR10357421	Chile
45	FA0120	Mapocho River	2019	SRR10970361	Chile
46	FA0122	Mapocho River	2019	SRR10970352	Chile
47	FA0123	Mapocho River	2019	SRR10970377	Chile
48	FA0125	Mapocho River	2019	SRR10357517	Chile
49	FA0202	Mapocho River	2019	SRR10970380	Chile
50	FA0204	Mapocho River	2019	SRR10357572	Chile
51	FA0205	Mapocho River	2019	SRR10357581	Chile
52	FA0206	Mapocho River	2019	SRR10357411	Chile
53	FA0208	Mapocho River	2019	SRR10357559	Chile
54	FA0213	Mapocho River	2019	SRR10357553	Chile
55	FA0693	Mapocho River	2019	SRR11305828	Chile
56	FA0694	Mapocho River	2019	SRR11305824	Chile
57	FA0732	Mapocho River	2019	SRR11305851	Chile
58	FA0734	Mapocho River	2019	SRR11305870	Chile
59	FA0709	Mapocho River	2019	SRR11305821	Chile
60	FA0487	Maipo River	2019	SRR10970396	Chile
61	FA0490	Maipo River	2019	SRR10970389	Chile
62	FA0495	Maipo River	2019	SRR10970392	Chile
63	FA0496	Maipo River	2019	SRR10970393	Chile
64	FA0497	Maipo River	2019	SRR10970360	Chile
65	FA0500	Maipo River	2019	SRR10970385	Chile
66	FA0506	Maipo River	2019	SRR10970420	Chile
67	FA0508	Maipo River	2019	SRR10970406	Chile
68	FA0514	Maipo River	2019	SRR10970056	Chile
69	FA0515	Maipo River	2019	SRR10969710	Chile
70	FA0518	Maipo River	2019	SRR10970057	Chile
71	FA0521	Maipo River	2019	SRR11305766	Chile
72	FA0651	Maipo River	2019	SRR11305814	Chile
73	FA0653	Maipo River	2019	SRR11305833	Chile
