# Supplementary material for: Tracking Antimicrobial Resistance in Salmonella via Poultry Supply Chains, Human Clinical Samples, and Environmental Reservoirs
Source: Foods. 2026 Jan 23;15(3):410. doi: 10.3390/foods15030410 (PMC12897130; doi:10.3390/foods15030410)
Supplement: Supplementary file 1 [file foods-15-00410-s001.zip › Supplementary Table S3.xlsx]

## Sheet: MIC Breakpoints 2025
	MIC Breakpoints(µg/mL)			Concentration
Antibiotic	S	I	R	(µg/mL)
Ampicillin	≤ 8	16	≥ 32	8 - 32
Ampicillin-sulbactam	≤ 8/4	16/8	≥ 32/16	8/4 - 32/16
Cefazolin	≤ 2	4	≥ 8	2 - 32
Cefuroxime	≤ 8	16	≥ 32	8 - 32
Cefixime	≤ 1	2	≥ 4	1 - 4
Cefepime	≤ 2	4 -8	≥ 16	2 - 32
Piperacillin/Tazobactam	≤ 16/4	32/4 - 64/4	≥ 128/4	16/4 - 128/4
Ertapenem	≤ 0.5	1	≥ 2	0,5 - 2
Imipenem	≤ 1	2	≥ 4	1 - 16
Meropenem	≤ 1	2	≥ 4	1 - 16
Gentamicin	≤ 4	8	≥ 16	4 - 16
Amikacin	≤ 16	32	≥ 64	2 - 64
Ciprofloxacin	≤ 0.06*	0.12 - 0.5	≥ 1	0,016 - 4
Trimethoprim-sulfamethoxazole	≤ 2/38	-	≥ 4/76	2/38 - 4/76
Perfloxacin	≥ 24 mm	-	< 24 mm	Disk
Cefotaxime	≤ 1	2	≥ 4	0.25 - 128	ESBL
Cefotaxime/Clavulanate				0.25 - 128	ESBL
Ceftazidime	≤ 4	8	≥ 16	0.25 - 128	ESBL
Ceftazidime/Clavulanate				0.25 - 128	ESBL
ESBL				NEG - POS	ESBL
