# Supplementary material for: Tracking Antimicrobial Resistance in Salmonella via Poultry Supply Chains, Human Clinical Samples, and Environmental Reservoirs
Source: Foods. 2026 Jan 23;15(3):410. doi: 10.3390/foods15030410 (PMC12897130; doi:10.3390/foods15030410)
Supplement: Supplementary file 1 [file foods-15-00410-s001.zip › Supplementary Table S4.xlsx]

## Sheet: A.Phenotypic analysis
N° ISOLATE	ISOLATE ID	SOURCE	RESISTANCE PROFILE	Ampicillin	Ampicillin-sulbactam	Cefazolin	Cefuroxime	Cefotaxime	Ceftazidime	Cefixime	Cefepime	Cefotaxime/Clavulanate	Ceftazidime/Clavulanate	Piperacillin/Tazobactam	Ertapenem	Imipenem	Meropenem	Gentamicin	Amikacin	Trimethoprim-sulfamethoxazole	Perfloxacin	Ciprofloxacin	ESBL
1	si4596	Human	Ampicilin; Cefazolin; Cefuroxime; Cefotaxime; Cefixime; Gentamicin; Trimethoprim-sulfamethoxazole; Perfloxacin; Ciprofloxacin	1	0	1	1	1	0	1	0	0	0	0	0	0	0	1	0	1	1	1	1
2	si4731	Human	Ampicilin; Cefazolin; Cefuroxime; Cefotaxime; Cefixime; Cefepime; Gentamicin; Perfloxacin; Ciprofloxacin	1	0	1	1	1	0	1	1	0	0	0	0	0	0	1	0	0	1	1	1
3	si4891	Human	Ampicilin; Cefazolin; Cefuroxime; Cefotaxime; Cefixime; Gentamicin; Trimethoprim-sulfamethoxazole; Perfloxacin; Ciprofloxacin	1	0	1	1	1	0	1	0	0	0	0	0	0	0	1	0	1	1	1	1
4	si5349	Human	Ampicilin; Cefazolin; Cefuroxime; Cefotaxime; Cefixime; Gentamicin; Trimethoprim-sulfamethoxazole; Perfloxacin; Ciprofloxacin	1	0	1	1	1	0	1	0	0	0	0	0	0	0	1	0	1	1	1	1
5	si6465	Human	Ampicilin; Cefazolin; Cefuroxime; Cefotaxime; Cefixime; Gentamicin; Perfloxacin; Ciprofloxacin	1	0	1	1	1	0	1	0	0	0	0	0	0	0	1	0	0	1	1	1
6	si6646	Human	Ampicilin; Cefazolin; Cefuroxime; Cefotaxime; Cefixime; Gentamicin; Perfloxacin; Ciprofloxacin	1	0	1	1	1	0	1	0	0	0	0	0	0	0	1	0	0	1	1	1
7	si7349	Human	Ampicilin; Cefazolin; Cefuroxime; Cefotaxime; Cefixime; Gentamicin; Perfloxacin; Ciprofloxacin	1	0	1	1	1	0	1	0	0	0	0	0	0	0	1	0	0	1	1	1
8	si7369	Human	Ampicilin; Cefazolin; Cefuroxime; Cefotaxime; Cefixime; Gentamicin; Perfloxacin; Ciprofloxacin	1	0	1	1	1	0	1	0	0	0	0	0	0	0	1	0	0	1	1	1
9	si11993	Human		0	0	0	0	0	0	0	0	0	0	0	0	0	0	0	0	0	0	0	0
10	si14827	Human	Ampicilin; Ampicillin-sulbactam; Cefazolin; Cefuroxime; Cefotaxime; Ceftazidime; Cefixime; Trimethoprim-sulfamethoxazole; Perfloxacin; Ciprofloxacin	1	1	1	1	1	1	1	0	0	0	0	0	0	0	0	0	1	1	1	1
11	si15672	Human	Trimethoprim-sulfamethoxazole; Perfloxacin; Ciprofloxacin	0	0	0	0	0	0	0	0	0	0	0	0	0	0	0	0	1	1	1	0
12	PUCV30	Chicken Meat	Ampicilin; Cefazolin; Cefuroxime; Cefotaxime; Cefixime; Gentamicin; Trimethoprim-sulfamethoxazole; Perfloxacin; Ciprofloxacin	1	0	1	1	1	0	1	0	0	0	0	0	0	0	1	0	1	1	1	1
13	PUCV31	Chicken Meat	Ampicilin; Cefazolin; Cefuroxime; Cefotaxime; Cefixime; Gentamicin; Trimethoprim-sulfamethoxazole; Perfloxacin; Ciprofloxacin	1	0	1	1	1	0	1	0	0	0	0	0	0	0	1	0	1	1	1	1
14	PUCV32	Chicken Meat	Ampicilin; Cefazolin; Cefuroxime; Cefotaxime; Cefixime; Gentamicin; Trimethoprim-sulfamethoxazole; Perfloxacin; Ciprofloxacin	1	0	1	1	1	0	1	0	0	0	0	0	0	0	1	0	1	1	1	1
15	PUCV33	Chicken Meat	Ampicilin; Ampicillin-sulbactam; Cefazolin; Cefuroxime; Cefotaxime; Cefixime; Gentamicin; Trimethoprim-sulfamethoxazole; Perfloxacin; Ciprofloxacin	1	1	1	1	1	0	1	0	0	0	0	0	0	0	1	0	1	1	1	1
16	PUCV34	Chicken Meat	Trimethoprim-sulfamethoxazole; Perfloxacin; Ciprofloxacin	0	0	0	0	0	0	0	0	0	0	0	0	0	0	0	0	1	1	1	0
17	PUCV35	Chicken Meat	Ampicilin; Cefazolin; Cefuroxime; Cefotaxime; Cefixime; Gentamicin; Trimethoprim-sulfamethoxazole; Perfloxacin; Ciprofloxacin	1	0	1	1	1	0	1	0	0	0	0	0	0	0	1	0	1	1	1	1
18	PUCV36	Chicken Meat	Ampicilin; Cefazolin; Cefuroxime; Cefotaxime; Cefixime; Gentamicin; Trimethoprim-sulfamethoxazole; Perfloxacin; Ciprofloxacin	1	0	1	1	1	0	1	0	0	0	0	0	0	0	1	0	1	1	1	1
19	PUCV37	Chicken Meat	Ampicilin; Cefazolin; Cefuroxime; Cefotaxime; Cefixime; Gentamicin; Trimethoprim-sulfamethoxazole; Perfloxacin; Ciprofloxacin	1	0	1	1	1	0	1	0	0	0	0	0	0	0	1	0	1	1	1	1
20	PUCV38	Chicken Meat	Perfloxacin; Ciprofloxacin	0	0	0	0	0	0	0	0	0	0	0	0	0	0	0	0	0	1	1	0
21	PUCV39	Chicken Meat	Perfloxacin; Ciprofloxacin	0	0	0	0	0	0	0	0	0	0	0	0	0	0	0	0	0	1	1	0
22	PUCV40	Chicken Meat	Ampicilin; Cefazolin; Cefuroxime; Cefotaxime; Cefixime; Gentamicin; Trimethoprim-sulfamethoxazole; Perfloxacin; Ciprofloxacin	1	0	1	1	1	0	1	0	0	0	0	0	0	0	1	0	1	1	1	1
23	PUCV41	Chicken Meat	Cefazolin; Trimethoprim-sulfamethoxazole; Perfloxacin; Ciprofloxacin	0	0	1	0	0	0	0	0	0	0	0	0	0	0	0	0	1	1	1	0
24	PUCV44	Chicken Meat	Ampicilin; Cefazolin; Cefuroxime; Cefixime; Trimethoprim-sulfamethoxazole; Perfloxacin; Ciprofloxacin	1	0	1	1	0	0	1	0	0	0	0	0	0	0	0	0	1	1	1	1
25	PUCV45	Chicken Meat	Cefazolin; Perfloxacin; Ciprofloxacin	0	0	1	0	0	0	0	0	0	0	0	0	0	0	0	0	0	1	1	0
26	PUCV47	Chicken Meat	Ampicilin; Cefazolin; Cefuroxime; Cefotaxime; Cefixime; Gentamicin; Perfloxacin; Ciprofloxacin	1	0	1	1	1	0	1	0	0	0	0	0	0	0	1	0	0	1	1	1
27	PUCV48	Chicken Meat	Ampicilin; Cefazolin; Cefuroxime; Cefotaxime; Cefixime; Gentamicin; Trimethoprim-sulfamethoxazole; Perfloxacin; Ciprofloxacin	1	0	1	1	1	0	1	0	0	0	0	0	0	0	1	0	1	1	1	1
28	PUCV49	Chicken Meat	Cefazolin; Perfloxacin; Ciprofloxacin	0	0	1	0	0	0	0	0	0	0	0	0	0	0	0	0	0	1	1	0
29	PUCV50	Chicken Meat	Cefazolin; Gentamicin; Perfloxacin; Ciprofloxacin	0	0	1	0	0	0	0	0	0	0	0	0	0	0	1	0	0	1	1	0
30	PUCV51	Chicken Meat	Cefazolin; Gentamicin; Trimethoprim-sulfamethoxazole; Perfloxacin; Ciprofloxacin	0	0	1	0	0	0	0	0	0	0	0	0	0	0	1	0	1	1	1	0
31	PUCV52	Chicken Meat	Ampicilin; Cefazolin; Cefuroxime; Cefotaxime; Cefixime; Gentamicin; Trimethoprim-sulfamethoxazole; Perfloxacin; Ciprofloxacin	1	0	1	1	1	0	1	0	0	0	0	0	0	0	1	0	1	1	1	1
32	PUCV53	Chicken Meat	Cefazolin; Perfloxacin; Ciprofloxacin	0	0	1	0	0	0	0	0	0	0	0	0	0	0	0	0	0	1	1	0
33	PUCV55	Chicken Meat	Ampicilin; Cefazolin; Cefuroxime; Cefotaxime; Cefixime; Gentamicin; Trimethoprim-sulfamethoxazole; Perfloxacin; Ciprofloxacin	1	0	1	1	1	0	1	0	0	0	0	0	0	0	1	0	1	1	1	1
34	PUCV56	Chicken Meat	Cefazolin; Gentamicin; Perfloxacin; Ciprofloxacin	0	0	1	0	0	0	0	0	0	0	0	0	0	0	1	0	0	1	1	0
35	PUCV57	Chicken Meat	Ampicilin; Cefazolin; Cefuroxime; Cefotaxime; Cefixime; Gentamicin; Perfloxacin; Ciprofloxacin	1	0	1	1	1	0	1	0	0	0	0	0	0	0	1	0	0	1	1	1
36	PUCV58	Chicken Meat	Cefazolin; Perfloxacin; Ciprofloxacin	0	0	1	0	0	0	0	0	0	0	0	0	0	0	0	0	0	1	1	0
37	PUCV59	Chicken Meat	Cefazolin; Perfloxacin; Ciprofloxacin	0	0	1	0	0	0	0	0	0	0	0	0	0	0	0	0	0	1	1	0
38	PUCV60	Chicken Meat	Cefazolin; Perfloxacin; Ciprofloxacin	0	0	1	0	0	0	0	0	0	0	0	0	0	0	0	0	0	1	1	0
39	PUCV61	Chicken Meat	Ampicilin; Cefazolin; Cefuroxime; Cefotaxime; Cefixime; Gentamicin; Perfloxacin; Ciprofloxacin	1	0	1	1	1	0	1	0	0	0	0	0	0	0	1	0	0	1	1	1
40	PUCV62	Chicken Meat	Ampicilin; Cefazolin; Cefuroxime; Cefotaxime; Cefixime; Trimethoprim-sulfamethoxazole; Perfloxacin; Ciprofloxacin	1	0	1	1	1	0	1	0	0	0	0	0	0	0	0	0	1	1	1	1
41	PUCV63	Chicken Meat	Perfloxacin; Ciprofloxacin	0	0	0	0	0	0	0	0	0	0	0	0	0	0	0	0	0	1	1	0
42	PUCV64	Chicken Meat	Ampicilin; Cefazolin; Cefuroxime; Cefotaxime; Cefixime; Gentamicin; Trimethoprim-sulfamethoxazole; Perfloxacin; Ciprofloxacin	1	0	1	1	1	0	1	0	0	0	0	0	0	0	1	0	1	1	1	1
43	PUCV67	Chicken Meat	Ampicilin; Cefazolin; Cefuroxime; Cefotaxime; Cefixime; Gentamicin; Trimethoprim-sulfamethoxazole; Perfloxacin; Ciprofloxacin	1	0	1	1	1	0	1	0	0	0	0	0	0	0	1	0	1	1	1	1
44	FA0023	Mapocho River	Perfloxacin; Ciprofloxacin	0	0	0	0	0	0	0	0	0	0	0	0	0	0	0	0	0	1	1	0
45	FA0120	Mapocho River	Ampicilin; Cefazolin; Cefuroxime; Cefotaxime; Ceftazidime; Cefixime; Perfloxacin; Ciprofloxacin	1	0	1	1	1	1	1	0	0	0	0	0	0	0	0	0	0	1	1	1
46	FA0123	Mapocho River	Ampicilin; Cefazolin; Cefuroxime; Cefotaxime; Ceftazidime; Cefixime; Gentamicin; Perfloxacin; Ciprofloxacin	1	0	1	1	1	1	1	0	0	0	0	0	0	0	1	0	0	1	1	1
47	FA0125	Mapocho River	Ampicilin; Cefazolin; Cefuroxime; Cefotaxime; Ceftazidime; Cefixime; Gentamicin; Perfloxacin; Ciprofloxacin	1	0	1	1	1	1	1	0	0	0	0	0	0	0	1	0	0	1	1	1
48	FA0202	Mapocho River	Ampicilin; Cefazolin; Cefuroxime; Cefotaxime; Ceftazidime; Cefixime; Trimethoprim-sulfamethoxazole; Perfloxacin; Ciprofloxacin	1	0	1	1	1	1	1	0	0	0	0	0	0	0	0	0	1	1	1	1
49	FA0204	Mapocho River	Ampicilin; Cefazolin; Cefuroxime; Cefotaxime; Ceftazidime; Cefixime; Gentamicin; Trimethoprim-sulfamethoxazole; Perfloxacin; Ciprofloxacin	1	0	1	1	1	1	1	0	0	0	0	0	0	0	1	0	1	1	1	1
50	FA0205	Mapocho River	Ampicilin; Cefazolin; Cefuroxime; Cefotaxime; Cefixime; Trimethoprim-sulfamethoxazole; Perfloxacin; Ciprofloxacin	1	0	1	1	1	0	1	0	0	0	0	0	0	0	0	0	1	1	1	1
51	FA0206	Mapocho River	Ampicilin; Cefazolin; Cefuroxime; Cefotaxime; Cefixime; Trimethoprim-sulfamethoxazole; Perfloxacin; Ciprofloxacin	1	0	1	1	1	0	1	0	0	0	0	0	0	0	0	0	1	1	1	1
52	FA0208	Mapocho River	Ampicilin; Cefazolin; Cefuroxime; Cefotaxime; Ceftazidime; Cefixime; Trimethoprim-sulfamethoxazole; Perfloxacin; Ciprofloxacin	1	0	1	1	1	1	1	0	0	0	0	0	0	0	0	0	1	1	1	1
53	FA0213	Mapocho River	Perfloxacin; Ciprofloxacin	0	0	0	0	0	0	0	0	0	0	0	0	0	0	0	0	0	1	1	0
54	FA0693	Mapocho River	Ampicilin; Cefazolin; Cefuroxime; Cefotaxime; Ceftazidime; Cefixime; Gentamicin; Trimethoprim-sulfamethoxazole; Perfloxacin; Ciprofloxacin	1	0	1	1	1	1	1	0	0	0	0	0	0	0	1	0	1	1	1	1
55	FA0694	Mapocho River	Ampicilin; Cefazolin; Cefuroxime; Cefotaxime; Ceftazidime; Cefixime; Gentamicin; Trimethoprim-sulfamethoxazole; Perfloxacin; Ciprofloxacin	1	0	1	1	1	1	1	0	0	0	0	0	0	0	1	0	1	1	1	1
56	FA0732	Mapocho River	Ampicilin; Cefazolin; Cefuroxime; Cefotaxime; Ceftazidime; Cefixime; Trimethoprim-sulfamethoxazole; Perfloxacin; Ciprofloxacin	1	0	1	1	1	1	1	0	0	0	0	0	0	0	0	0	1	1	1	1
57	FA0734	Mapocho River	Ampicilin; Cefazolin; Cefuroxime; Cefotaxime; Ceftazidime; Cefixime; Perfloxacin; Ciprofloxacin	1	0	1	1	1	1	1	0	0	0	0	0	0	0	0	0	0	1	1	1
58	FA709	Mapocho River		0	0	0	0	0	0	0	0	0	0	0	0	0	0	0	0	0	0	0	0
59	FA0122	Mapocho River	Ampicilin; Cefazolin; Cefuroxime; Cefotaxime; Ceftazidime; Cefixime; Perfloxacin; Ciprofloxacin	1	0	1	1	1	1	1	0	0	0	0	0	0	0	0	0	0	1	1	1
60	FA0487	Maipo River	Ampicilin; Cefazolin; Cefotaxime; Cefixime; Trimethoprim-sulfamethoxazole; Perfloxacin; Ciprofloxacin	1	0	1	0	1	0	1	0	0	0	0	0	0	0	0	0	1	1	1	1
61	FA0490	Maipo River	Ampicilin; Cefazolin; Cefuroxime; Cefotaxime; Ceftazidime; Cefixime; Gentamicin; Perfloxacin; Ciprofloxacin	1	0	1	1	1	1	1	0	0	0	0	0	0	0	1	0	0	1	1	1
62	FA0495	Maipo River	Ampicilin; Cefazolin; Cefuroxime; Cefotaxime; Ceftazidime; Cefixime; Gentamicin; Perfloxacin; Ciprofloxacin	1	0	1	1	1	1	1	0	0	0	0	0	0	0	1	0	0	1	1	1
63	FA0497	Maipo River	Ampicilin; Cefazolin; Cefuroxime; Cefotaxime; Ceftazidime; Cefixime; Gentamicin; Trimethoprim-sulfamethoxazole; Perfloxacin; Ciprofloxacin	1	0	1	1	1	1	1	0	0	0	0	0	0	0	1	0	1	1	1	1
64	FA0500	Maipo River	Not have	0	0	0	0	0	0	0	0	0	0	0	0	0	0	0	0	0	0	0	0
65	FA0506	Maipo River	Not have	0	0	0	0	0	0	0	0	0	0	0	0	0	0	0	0	0	0	0	0
66	FA0508	Maipo River	Not have	0	0	0	0	0	0	0	0	0	0	0	0	0	0	0	0	0	0	0	0
67	FA0514	Maipo River	Ampicilin; Cefazolin; Cefuroxime; Cefotaxime; Ceftazidime; Cefixime; Gentamicin; Perfloxacin; Ciprofloxacin	1	0	1	1	1	1	1	0	0	0	0	0	0	0	1	0	0	1	1	1
68	FA0515	Maipo River	Ampicilin; Cefazolin; Cefuroxime; Cefotaxime; Ceftazidime; Cefixime; Gentamicin; Perfloxacin; Ciprofloxacin	1	0	1	1	1	1	1	0	0	0	0	0	0	0	1	0	0	1	1	1
69	FA0518	Maipo River	Ampicilin; Cefazolin; Cefuroxime; Cefotaxime; Ceftazidime; Cefixime; Gentamicin; Perfloxacin; Ciprofloxacin	1	0	1	1	1	1	1	0	0	0	0	0	0	0	1	0	0	1	1	1
70	FA0521	Maipo River	Ampicilin; Cefazolin; Cefuroxime; Cefotaxime; Ceftazidime; Cefixime; Gentamicin; Perfloxacin; Ciprofloxacin	1	0	1	1	1	1	1	0	0	0	0	0	0	0	1	0	0	1	1	1
71	FA0651	Maipo River	Ampicilin; Cefazolin; Cefuroxime; Cefotaxime; Ceftazidime; Cefixime; Gentamicin; Trimethoprim-sulfamethoxazole; Perfloxacin; Ciprofloxacin	1	0	1	1	1	1	1	0	0	0	0	0	0	0	1	0	1	1	1	1
72	FA0653	Maipo River	Ampicilin; Cefazolin; Cefuroxime; Cefotaxime; Ceftazidime; Cefixime; Gentamicin; Trimethoprim-sulfamethoxazole; Perfloxacin; Ciprofloxacin	1	0	1	1	1	1	1	0	0	0	0	0	0	0	1	0	1	1	1	1
73	FA0494	Maipo River	Ampicilin; Cefazolin; Cefuroxime; Cefotaxime; Ceftazidime; Cefixime; Trimethoprim-sulfamethoxazole; Perfloxacin; Ciprofloxacin	1	0	1	1	1	1	1	0	0	0	0	0	0	0	0	0	1	1	1	1

## Sheet: B.Genotypic analysis
N° ISOLATE	ISOLATE ID	SOURCE	Genotype	aac(3)-Iva	ant(3'')-Ia	aph(3')-Ia	aph(3')-Ic	aph(4)-Ia	aadA1	blaCTX-M-65	dfrA14	floR	fosA	sul1	tet(A)	gyrA D87Y	gyrB (S464Y)	gyrA (S83F)	QnrB19
1	si11993	Human	None	0	0	0	0	0	0	0	0	0	0	0	0	0	0	0	0
2	si14827	Human	aac(3)-IVa, ant(3'')-Ia, aph(4)-Ia, blaCTX-M-65, dfrA14, floR, fosA3, gyrA (D87Y), sul1, tet(A),	1	1	0	0	1	0	1	1	1	1	1	1	1	0	0	0
3	si15672	Human	aac(3)-IVa, ant(3'')-Ia, aph(4)-Ia, dfrA14, floR, gyrA (D87Y), sul1, tet(A)	1	1	0	0	1	0	0	1	1	0	1	1	1	0	0	0
4	si4596	Human	aac(3)-IVa, ant(3'')-Ia, aph(3')-Ia, aph(4)-Ia, blaCTX-M-65, dfrA14, floR, fosA3, gyrA (D87Y), sul1, tet(A)	1	1	1	0	1	0	1	1	1	1	1	1	1	0	0	0
5	si4731	Human	aac(3)-IVa, ant(3'')-Ia, aph(3')-Ia, aph(4)-Ia, blaCTX-M-65, dfrA14, floR, fosA3, gyrA (D87Y), sul1, tet(A)	1	1	1	0	1	0	1	1	1	1	1	1	1	0	0	0
6	si4891	Human	aac(3)-IVa, ant(3'')-Ia, aph(3')-Ia, aph(4)-Ia, blaCTX-M-65, dfrA14, floR, fosA3, gyrA (D87Y), gyrB (S464Y), sul1, tet(A)	1	1	1	0	1	0	1	1	1	1	1	1	1	1	0	0
7	si5349	Human	aac(3)-IVa, ant(3'')-Ia, aph(3')-Ia, aph(4)-Ia, blaCTX-M-65, dfrA14, floR, fosA3, gyrA (D87Y), gyrB (S464Y), sul1, tet(A)	1	1	1	0	1	0	1	1	1	1	1	1	1	1	0	0
8	si6465	Human	aac(3)-IVa, ant(3'')-Ia, aph(4)-Ia, blaCTX-M-65, floR, fosA3, gyrA (D87Y), gyrA (S83F), sul1, tet(A)	1	1	0	0	1	0	1	0	1	1	1	1	1	0	1	0
9	si6646	Human	aac(3)-IVa, ant(3'')-Ia, aph(4)-Ia, blaCTX-M-65, floR, fosA3, gyrA (D87Y), sul1, tet(A)	1	1	0	0	1	0	1	0	1	1	1	1	1	0	0	0
10	si7349	Human	aac(3)-IVa, ant(3'')-Ia, aph(4)-Ia, blaCTX-M-65, floR, fosA3, gyrA (D87Y), sul1, tet(A)	1	1	0	0	1	0	1	0	1	1	1	1	1	0	0	0
11	si7369	Human	aac(3)-IVa, ant(3'')-Ia, aph(4)-Ia, blaCTX-M-65, floR, fosA3, gyrA (D87Y), sul1, tet(A)	1	1	0	0	1	0	1	0	1	1	1	1	1	0	0	0
12	PUCV30	Chicken Meat	aac(3)-IVa,aadA1,aph(4)-Ia,blaCTX-M-65,dfrA14,floR,sul1,tet(A)	1	0	0	0	1	1	1	1	1	0	1	1	0	0	0	0
13	PUCV31	Chicken Meat	aac(3)-IVa,aadA1,aph(3')-Ic,aph(4)-Ia,blaCTX- M-65,dfrA14,floR,fosA,sul1,tet(A)	1	0	0	1	1	1	1	1	1	0	1	1	0	0	0	0
14	PUCV32	Chicken Meat	aac(3)-IVa,aadA1,aph(3')-Ic,aph(4)-Ia,blaCTX-M-65,dfrA14,floR,sul1,tet(A), gyrA (D87Y)	1	0	0	1	1	1	1	1	0	0	1	1	1	0	0	0
15	PUCV33	Chicken Meat	aac(3)-IVa,aadA1,aph(3')-Ic,aph(4)-Ia,blaCTX-M-65,dfrA14,,floR,sul1,tet(A), gyrA (D87Y)	1	0	0	1	1	1	1	1	1	0	1	1	1	0	0	0
16	PUCV34	Chicken Meat	aac(3)-IVa,aadA1,aph(3')-Ic,aph(4)-Ia,dfrA14,floR,fosA,sul1,tet(A), gyrA (D87Y)	1	0	0	1	1	1	0	1	1	1	1	1	1	0	0	0
17	PUCV35	Chicken Meat	aac(3)-IVa,aadA1,aph(4)-Ia,blaCTX-M-65,dfrA14,floR,fosA,sul1,tet(A), gyrA (D87Y)	1	0	0	0	1	1	1	1	0	0	0	0	1	0	0	0
18	PUCV36	Chicken Meat	aac(3)-IVa,aadA1,aph(3')-Ic,aph(4)-Ia,blaCTX-M-65,dfrA14,floR,sul1,tet(A), gyrA (D87Y)	1	0	0	1	1	1	0	1	1	0	1	1	1	0	0	0
19	PUCV37	Chicken Meat	aac(3)-IVa,aadA1,aph(3')-Ic,aph(4)-Ia,blaCTXM-65,dfrA14,fl,fosA,sul1,tet(A), gyrA (D87Y)	1	0	0	1	0	1	0	1	1	1	1	1	1	0	0	0
20	PUCV38	Chicken Meat	aac(3)-IVa,aadA1,aph(4)-Ia,floR,sul1,tet(A), gyrA (D87Y)	1	0	0	0	1	1	0	0	1	0	1	1	1	0	0	0
21	PUCV39	Chicken Meat	aac(3)-IVa,aadA1,aph(4)-Ia,floR,sul1,tet(A), gyrA (D87Y)	1	0	0	0	1	1	0	0	1	0	1	1	1	0	0	0
22	PUCV40	Chicken Meat	aac(3)-IVa, aadA1,aph(3')-Ic,aph(4)-Ia,blaCTX-M-65,dfrA14,floR,fosA,sul1,tet(A), gyrA (D87Y)	1		0	1	1	0	1	1	1	1	1	1	1	0	0	0
23	PUCV41	Chicken Meat	aac(3)-IVa,aadA1,aph(4)-Ia,dfrA14,floR,sul1,tet(A), gyrA (D87Y)	1	0	0	0	1	1	0	0	1	0	1	1	1	0	0	0
24	PUCV44	Chicken Meat	aac(3)-IVa,aadA1,aph(3')-Ic,aph(4)-Ia,dfrA14,floR,sul1,tet(A), gyrA (D87Y)	1	0	0	1	1	1	0	1	1	0	1	1	1	0	0	0
25	PUCV45	Chicken Meat	aac(3)-IVa,aadA1,aph(3')-Ic,aph(4)-Ia,blaCTX-M-65,dfrA14,floR,sul1,tet(A), gyrA (D87Y)	1	0	0	1	1	1	1	1	1	0	1	1	1	0	0	0
26	PUCV47	Chicken Meat	aac(3)-Iva,aadA1,aph(3')-Ic,aph(4)-Ia,blaCTX-M-65,dfrA14,floR,sul1,tet(A), gyrA (D87Y)	1	0	0	1	1	1	1	1	1	0	1	1	1	0	0	0
27	PUCV48	Chicken Meat	aadA1,fosA,sul1,tet(A), gyrA (D87Y)	0	0	0	0	0	1	0	0	0	1	1	1	1	0	0	0
28	PUCV49	Chicken Meat	aac(3)-IVa,aadA1,aph(4)-Ia,blaCTX-M-65,floR,sul1,tet(A), gyrA (D87Y)	1	0	0	0	1	1	1	0	1	0	1	1	1	0	0	0
29	PUCV50	Chicken Meat	aac(3)-IVa,aadA1,aph(3')-Ic,aph(4)-Ia,blaCTX-M-65,dfrA14,floR,fosA,sul1,tet(A), gyrA (D87Y)	1	0	0	1	1	1	1	1	1	1	1	1	1	0	0	0
30	PUCV51	Chicken Meat	aac(3)-IVa,aadA1,aph(4)-Ia,floR,sul1,tet(A), gyrA (D87Y)	1	0	0	0	0	1	0	0	1	0	1	1	1	0	0	0
31	PUCV52	Chicken Meat	aac(3)-IVa,aadA1,aph(3')-Ic,aph(4)-Ia,blaCTX-M-65,dfrA14,floR,sul1,tet(A), gyrA (D87Y)	1	0	0	1	1	1	1	1	1	0	1	1	1	0	0	0
32	PUCV53	Chicken Meat	aac(3)-IVa,aadA1,aph(4)-Ia,dfrA14,floR, fosA-,sul1,tet(A), gyrA (D87Y)	1	0	0	0	1	1	0	1	1	1	1	1	1	0	0	0
33	PUCV55	Chicken Meat	aac(3)-IVa,aadA1,aph(4)-Ia,floR,sul1,tet(A), gyrA (D87Y)	1	0	0	0	1	1	0	0	1	0	1	1	1	0	0	0
34	PUCV56	Chicken Meat	aac(3)-IVa, aadA1,aph(3')-Ic,aph(4)-Ia,blaCTX-M-65,dfrA14,floR-,fosA,sul1,tet(A)	1	0	0	1	1	1	1	1	1	1	1	1	0	0	0	0
35	PUCV57	Chicken Meat	aadA1,fosA,sul1,tet(A), gyrA (D87Y)	0	0	0	0	0	1	0	0	0	1	1	1	1	0	0	0
36	PUCV58	Chicken Meat	aac(3)-IVa, aadA1,aph(3')-Ic,aph(4)-Ia,blaCTX-M-65,dfrA14,floR,sul1,tet(A), gyrA (D87Y)	1	0	0	1	1	1	1	1	1	0	1	1	1	0	0	0
37	PUCV59	Chicken Meat	aac(3)-IVa,aadA1,aph(4)-Ia,floR,sul1,tet(A), gyrA (D87Y)	1	0	0	0	1	1	0	0	1	0	1	1	1	0	0	0
38	PUCV60	Chicken Meat	aac(3)-IVa, aadA1,aph(4)-Ia,blaCTX-M-65,floR,sul1,tet(A), gyrA (D87Y)	1	0	0	0	1	1	1	0	1	0	1	1	1	0	0	0
39	PUCV61	Chicken Meat	aadA1,fosA,sul1,tet(A), gyrA (D87Y)	0	0	0	0	0	1	0	0	0	1	1	1	1	0	0	0
40	PUCV62	Chicken Meat	aac(3)-IVa, aadA1,aph(4)-Ia,floR,fosA,sul1,tet(A), gyrA (D87Y)	1	0	0	0	1	1	0	0	1	1	1	1	1	0	0	0
41	PUCV63	Chicken Meat	aac(3)-IVa,aadA1,aph(4)-Ia,blaCTX-M-65,floR,sul1,tet(A), gyrA (D87Y)	1	0	0	0	1	1	1	0	0	0	1	1	1	0	0	0
42	PUCV64	Chicken Meat	aac(3)-Iva ,aadA1,aph(4)-Ia,blaCTX-M-65,floR,fosA,sul1,tet(A), gyrA (D87Y)	1	0	0	0	1	1	1	0	1	1	1	1	1	0	0	0
43	PUCV67	Chicken Meat	aac(3)-IVa, aadA1, aph(4)-Ia, blaCTX-M-65, floR, fosA,sul1,tet(A), gyrA (D87Y)	1	0	0	0	1	1	1	0	1	1	1	1	1	0	0	0
44	FA0023	Mapocho River	aadA1,sul1,tet(A), gyrA (D87Y)	0	0	0	0	0	1	0	0	0	0	1	1	1	0	0	0
45	FA0204	Mapocho River	aac(3)-IVa,aadA1,aph(3')-Ic,aph(4)-Ia,blaCTX-M-65, dfrA14,floR-,fosA,sul1,tet(A), gyrA (D87Y)	1	0	0	1	1	1	1	1	1	1	1	1	1	0	0	0
46	FA0205	Mapocho River	aac(3)-IVa,aadA1,aph(3')-Ic,aph(4)-Ia,blaCTX-M-65, dfrA14,floR-,fosA,sul1,tet(A), gyrA (D87Y)	1	0	0	1	1	1	1	1	1	1	1	1	1	0	0	0
47	FA0206	Mapocho River	aac(3)-IVa,aadA1,aph(3')-Ic,aph(4)-Ia,blaCTX-M-65, dfrA14,floR-,fosA,sul1,tet(A), gyrA (D87Y)	1	0	0	1	1	1	1	1	1	1	1	1	1	0	0	0
48	FA0208	Mapocho River	aac(3)-IVa,aadA1,aph(3')-Ic,aph(4)-Ia,blaCTX-M-65, dfrA14,floR-,fosA,sul1,tet(A), gyrA (D87Y)	1	0	0	1	1	1	1	1	1	1	1	1	1	0	0	0
49	FA0213	Mapocho River	aadA1,sul1,tet(A), gyrA (D87Y)	0	0	0	0	0	1	0	0	0	0	1	1	1	0	0	0
50	FA0125	Mapocho River	aac(3)-IVa,aadA1,aph(3')-Ic,aph(4)-Ia,blaCTX-M-65,floR-,fosA,sul1,tet(A), gyrA (D87Y)	1	0	0	1	1	1	1	0	1	1	1	1	1	0	0	0
51	FA0202	Mapocho River	aac(3)-IVa,aadA1,aph(3')-Ic,aph(4)-Ia,blaCTX-M-65, dfrA14,floR-,fosA,sul, 1,tet(A), gyrA (D87Y)	1	0	0	1	1	1	1	1	1	1	1	1	1	0	0	0
52	FA0120	Mapocho River	aac(3)-IVa,aadA1,aph(3')-Ic,aph(4)-Ia,blaCTX-M-65,floR-,fosA,sul1,tet(A), gyrA (D87Y)	1	0	0	1	1	1	1	0	1	1	1	1	1	0	0	0
53	FA0122	Mapocho River	aac(3)-IVa,aadA1,aph(3')-Ic,aph(4)-Ia,blaCTX-M-65,floR-,fosA,sul1,tet(A), gyrA (D87Y)	1	0	0	1	1	1	1	0	1	1	1	1	1	0	0	0
54	FA0123	Mapocho River	aac(3)-IVa,aadA1,aph(3')-Ic,aph(4)-Ia,blaCTX-M-65,floR-,fosA,sul1,tet(A), gyrA (D87Y)	1	0	0	1	1	1	1	0	1	1	1	1	1	0	0	0
55	FA0693	Mapocho River	aac(3)-IVa,aadA1,aph(3')-Ic,aph(4)-Ia,blaCTX-M-65, dfrA14,floR,sul1,tet(A), QnrB19, gyrA (D87Y)	1	0	0	1	1	1	1	1	1	0	1	1	1	0	0	0
56	FA0694	Mapocho River	aac(3)-IVa,aadA1,aph(3')-Ic,aph(4)-Ia,blaCTX-M-65, dfrA14,floR,sul1,tet(A), gyrA (D87Y)	1	0	0	1	1	1	1	1	1	0	1	1	1	0	0	0
57	FA0709	Mapocho River	aac(3)-IVa,aadA1,aph(3')-Ic,aph(4)-Ia,blaCTX-M-65, dfrA14,floR,sul1,tet(A), gyrA (D87Y)	1	0	0	1	1	1	1	1	1	0	1	1	1	0	0	0
58	FA0732	Mapocho River	aac(3)-IVa,aadA1,aph(3')-Ic,aph(4)-Ia,blaCTX-M-65, dfrA14,floR,sul1,tet(A), gyrA (D87Y)	1	0	0	1	1	1	1	1	1	0	1	1	1	0	0	0
59	FA0734	Mapocho River	aac(3)-IVa,aadA1,aph(3')-Ic,aph(4)-Ia,blaCTX-M-65, dfrA14,floR,sul1,tet(A), gyrA (D87Y)	1	0	0	1	1	1	1	1	1	0	1	1	1	0	0	0
60	FA0487	Maipo River	aac(3)-IVa,aadA1,aph(3')-Ic,aph(4)-Ia,blaCTX-M-65, dfrA14,floR,sul1,tet(A), gyrA (D87Y)	1	0	0	1	1	1	1	1	1	0	1	1	1	0	0	0
61	FA0490	Maipo River	aac(3)-IVa,aadA1,aph(3')-Ic,aph(4)-Ia,blaCTX-M-65, dfrA14,floR,sul1,tet(A), gyrA (D87Y)	1	0	0	1	1	1	1	1	1	0	1	1	1	0	0	0
62	FA0494	Maipo River	aac(3)-IVa,aadA1,aph(3')-Ic,aph(4)-Ia,blaCTX-M-65, dfrA14,floR,sul1,tet(A), gyrA (D87Y)	1	0	0	1	1	1	1	1	1	0	1	1	1	0	0	0
63	FA0495	Maipo River	aac(3)-IVa,aadA1,aph(3')-Ic,aph(4)-Ia,blaCTX-M-65, dfrA14,floR,sul1,tet(A), gyrA (D87Y)	1	0	0	1	1	1	1	1	1	0	1	1	1	0	0	0
64	FA0497	Maipo River	aac(3)-IVa,aadA1,aph(3')-Ic,aph(4)-Ia,blaCTX-M-65, dfrA14,floR,sul1,tet(A), QnrB19, gyrA (D87Y)	1	0	0	1	1	1	1	1	1	0	1	1	1	0	0	1
65	FA0500	Maipo River	QnrB19	0	0	0	0	0	0	0	0	0	0	0	0	0	0	0	1
66	FA0506	Maipo River	QnrB19	0	0	0	0	0	0	0	0	0	0	0	0	0	0	0	1
67	FA0508	Maipo River	QnrB19	0	0	0	0	0	0	0	0	0	0	0	0	0	0	0	1
68	FA0514	Maipo River	aac(3)-IVa,aadA1,aph(3')-Ic,aph(4)-Ia,blaCTX-M-65,floR,sul1,tet(A), gyrA (D87Y)	1	0	0	1	1	1	1	0	1	0	1	1	1	0	0	0
69	FA0515	Maipo River	aac(3)-IVa,aadA1,aph(3')-Ic,aph(4)-Ia,blaCTX-M-65,floR,sul1,tet(A), gyrA (D87Y)	1	0	0	1	1	1	1	0	1	0	1	1	1	0	0	0
70	FA0518	Maipo River	aac(3)-IVa,aadA1,aph(3')-Ic,aph(4)-Ia,blaCTX-M-65,floR,sul1,tet(A), gyrA (D87Y)	1	0	0	1	1	1	1	0	1	0	1	1	1	0	0	0
71	FA0521	Maipo River	aac(3)-IVa,aadA1,aph(3')-Ic,aph(4)-Ia,blaCTX-M-65,floR,sul1,tet(A), gyrA (D87Y)	1	0	0	1	1	1	1	0	1	0	1	1	1	0	0	0
72	FA0651	Maipo River	aac(3)-IVa,aadA1,aph(3')-Ic,aph(4)-Ia,blaCTX-M-65, dfrA14,floR,sul1,tet(A), gyrA (D87Y)	1	0	0	1	1	1	1	1	1	0	1	1	1	0	0	0
73	FA0653	Maipo River	aac(3)-IVa,aadA1,aph(3')-Ic,aph(4)-Ia,blaCTX-M-65, dfrA14,floR,sul1,tet(A), gyrA (D87Y)	1	0	0	1	1	1	1	1	1	0	1	1	1	0	0	0
