# Supplementary material for: Tracking Antimicrobial Resistance in Salmonella via Poultry Supply Chains, Human Clinical Samples, and Environmental Reservoirs
Source: Foods. 2026 Jan 23;15(3):410. doi: 10.3390/foods15030410 (PMC12897130; doi:10.3390/foods15030410)
Supplement: Supplementary file 1 [file foods-15-00410-s001.zip › Supplementary Table S5.xlsx]

## Sheet: Plasmids
N° ISOLATE	ISOLATE ID	SOURCE	ColpVC_1	pESI	IncFIB(pHCM2)_1_pHCM2
1	SI11993	Human	0	0	0
2	SI14827	Human	0	1	0
3	SI15672	Human	0	1	0
4	SI4596	Human	0	1	0
5	SI4731	Human	0	1	0
6	SI4891	Human	0	1	0
7	SI5349	Human	0	1	0
8	SI6465	Human	0	1	0
9	SI6646	Human	0	1	0
10	SI7349	Human	0	1	0
11	SI7369	Human	0	1	0
12	PUCV30	Turkey Meat	0	1	0
13	PUCV31	Turkey Meat	0	1	0
14	PUCV32	Chicken Meat	0	1	0
15	PUCV33	Chicken Meat	0	1	0
16	PUCV34	Chicken Meat	0	1	0
17	PUCV35	Chicken Meat	0	1	0
18	PUCV36	Chicken Meat	0	1	0
19	PUCV37	Chicken Meat	0	1	1
20	PUCV38	Chicken Meat	0	1	0
21	PUCV39	Chicken Meat	0	1	0
22	PUCV40	Chicken Meat	0	1	0
23	PUCV41	Chicken Meat	0	1	0
24	PUCV44	Chicken Meat	0	1	0
25	PUCV45	Chicken Meat	0	1	0
26	PUCV47	Chicken Meat	0	1	0
27	PUCV48	Chicken Meat	0	1	0
28	PUCV49_	Chicken Meat	0	1	0
29	PUCV50	Chicken Meat	0	1	0
30	PUCV51	Chicken Meat	0	1	0
31	PUCV52	Chicken Meat	0	1	0
32	PUCV53	Chicken Meat	0	1	0
33	PUCV55	Chicken Meat	0	1	0
34	PUCV56	Chicken Meat	0	1	0
35	PUCV57	Chicken Meat	0	1	0
36	PUCV58	Chicken Meat	0	1	0
37	PUCV59	Chicken Meat	0	1	0
38	PUCV60	Chicken Meat	0	1	0
39	PUCV61	Chicken Meat	0	1	0
40	PUCV62	Chicken Meat	0	1	0
41	PUCV63	Chicken Meat	1	1	0
42	PUCV64	Chicken Meat	0	1	0
43	PUCV67	Chicken Meat	0	1	0
44	FA0023	Water	0	1	0
45	FA0120	Water	0	1	0
46	FA0122	Water	0	1	0
47	FA0123	Water	0	1	0
48	FA0125	Water	0	1	0
49	FA0202	Water	0	1	0
50	FA0204	Water	0	1	0
51	FA0205	Water	0	1	0
52	FA0206	Water	0	1	0
53	FA0208	Water	0	1	0
54	FA0213	Water	0	1	0
55	FA0487	Water	0	1	0
56	FA0490	Water	0	1	0
57	FA0494	Water	0	1	0
58	FA0495	Water	0	1	0
59	FA0497	Water	0	1	0
60	FA0500	Water	0	0	0
61	FA0506	Water	0	0	0
62	FA0508	Water	0	0	0
63	FA0514	Water	0	1	0
64	FA0515	Water	0	1	0
65	FA0518	Water	0	1	0
66	FA0521	Water	0	1	0
67	FA0651	Water	0	1	0
68	FA0653	Water	0	1	0
69	FA0693	Water	0	1	0
70	FA0694	Water	0	1	0
71	FA0732	Water	0	1	0
72	FA0734	Water	0	1	0
73	FA0709	Water	0	1	0
